# Supplementary material for: Sex-related differences in carpal arch morphology
Source: PLoS One. 2019 May 22;14(5):e0217425. doi: 10.1371/journal.pone.0217425 (PMC6530862; doi:10.1371/journal.pone.0217425)
Supplement: S1 File — (XLSX) [file pone.0217425.s001.xlsx]

## Sheet: Sheet1
Table A
Females
Subject Number	Subject Information						Carpal Arch Morphology
	Age (years)	Height (cm)	Weight (kg)	BMI (kg/m2)	Wrist Width (mm)	Wrist Depth (mm)	DISTAL TUNNEL					PROXIMAL TUNNEL
							Carpal arch width (mm)	Carpal arch height (mm)	Palmar Bowing Index	Carpal arch area (mm2)	Normalized Carpal arch area	Carpal arch width (mm)	Carpal arch height (mm)	Palmar Bowing Index	Carpal arch area (mm2)	Normalized Carpal arch area
1	26	164	54.4311	20.6	50.54	33.28	23.319	0.771667	0.033	10.9593	0.00829638	22.5473	4.99467	0.221667	66.1673	0.0500897
2	31	167	50.8023	18.6	45.07	27	23.2813	0.67	0.0286667	-2.89533	-0.00302949	21.6403	2.66867	0.123667	33.9823	0.035557
3	31	164	53.9775	20.4	47.26	30.77	22.0167	0.738333	0.0336667	11.072	0.0124509	20.8603	4.71567	0.226	58.7827	0.0661033
4	23	124	44.4521	20.5	44.11	33.17	20.5763	1.03167	0.05	16.71	0.0115836	18.962	4.95867	0.262	62.6307	0.0434166
5	26	155	74.8427	23.7	56.08	33.61	24.034	0.992	0.0413333	12.147	0.011374	23.3773	4.084	0.174333	54.868	0.0513764
6	36	158	51.2559	20.7	46.73	24.23	21.7653	0.916667	0.042	8.80967	0.00640138	19.391	4.29567	0.221667	44.5957	0.0324046
7	25	161	63.5029	24.8	50.88	36.1	22.3143	1.261	0.0566667	15.2463	0.0100705	21.344	4.38667	0.205667	54.9537	0.0362978
8	26	164	54.4311	20.8	46.89	29	24.134	0.979	0.0406667	14.2427	0.00937843	21.2533	4.64333	0.218333	60.5097	0.039844
9	30	124	49.8952	23	46.49	31.67	22.695	1.10867	0.049	16.3283	0.00949699	20.4013	3.81367	0.186667	48.0223	0.027931
10	30	167	65.7709	24.1	51.92	33.75	23.5057	1.15	0.049	13.7217	0.00803592	22.616	4.37067	0.193	58.1953	0.0340814
Average	28.4	154.8	56.3362	21.72	48.597	31.258	22.7642	0.9619	0.0424	11.6342	0.00840586	21.2393	4.29317	0.2033	54.2708	0.0417102
SD	3.86437	16.6587	9.03599	2.02254	3.67007	3.58951	1.11376	0.190284	0.00885661	5.69725	0.00441099	1.40624	0.680159	0.0371641	9.61014	0.0113865
Table B
Males
Subject Number	Subject Information						Carpal Arch Morphology
	Age (years)	Height (cm)	Weight (kg)	BMI (kg/m2)	Wrist Width (mm)	Wrist Depth (mm)	DISTAL TUNNEL					PROXIMAL TUNNEL
							Carpal arch width (mm)	Carpal arch height (mm)	Palmar Bowing Index	Carpal arch area (mm2)	Normalized Carpal arch area	Carpal arch width (mm)	Carpal arch height (mm)	Palmar Bowing Index	Carpal arch area (mm2)	Normalized Carpal arch area
1	28	173	68.946	23.8	50.56	36.85	26.6553	0.960333	0.036	15.74	0.0137818	22.4613	4.86433	0.217	74.2087	0.0649765
2	28	176	72.5748	24.3	55.33	34.84	21.6363	1.61733	0.075	25.3863	0.0220923	23.263	5.835	0.251	85.955	0.0748017
3	23	167	68.0389	25	50.33	38.42	22.596	1.86	0.0823333	34.349	0.0232039	24.075	5.21233	0.216333	78.756	0.0532023
4	22	182	77.1107	23.1	57.23	26.19	27.135	1.42933	0.0526667	22.0793	0.0190942	26.927	5.00233	0.185667	77.3283	0.0668735
5	27	167	60.7814	22.3	52.63	36.99	21.252	2.04567	0.0963333	27.0703	0.0185	22.2703	4.582	0.205667	60.3207	0.0412235
6	25	182	62.5957	18.7	50.37	31.25	21.019	1.904	0.0906667	14.312	0.0121581	26.122	4.41533	0.169	63.252	0.0537326
7	26	179	61.6886	20.1	55.75	38.44	25.039	2.102	0.084	36.849	0.0241008	26.5457	4.34867	0.163667	71.4877	0.0467559
8	30	179	65.7709	21.4	57.46	43.74	25.0973	1.53533	0.0613333	24.2753	0.0196366	24.5577	5.34033	0.217333	86.9667	0.0703483
9	26	182	70.3068	21	57.64	37.98	24.0747	2.12367	0.0883333	36.9847	0.0219744	24.2267	6.06633	0.250667	93.108	0.0553199
10	26	167	59.8742	22	52.72	41.24	26.2733	2.251	0.086	39.2857	0.0199027	23.6533	5.78933	0.244667	93.1667	0.0471997
Average	26.1	175.4	66.7688	22.17	54.002	36.594	24.0778	1.78287	0.0752667	27.6332	0.0194445	24.4102	5.1456	0.2121	78.455	0.0574434
SD	2.37814	6.44981	5.64839	1.95508	3.02729	4.96	2.31593	0.396799	0.0192641	8.94211	0.00388222	1.64177	0.611507	0.0317525	11.488	0.0112152
